# Supplementary material for: Genomic sequencing of Troides aeacus nucleopolyhedrovirus (TraeNPV) from golden birdwing larvae (Troides aeacus formosanus) to reveal defective Autographa californica NPV genomic features
Source: BMC Genomics. 2019 May 27;20:419. doi: 10.1186/s12864-019-5713-2 (PMC6537400; doi:10.1186/s12864-019-5713-2)
Supplement: Supplementary file 1 — Table S1. Characteristics of current sequenced baculovirus genomes. 1n/a = no information is available in either the paper or GenBank file. 2The GenBank file with accession number KX1513952 is not available at the GenBank website. §Virus name printed in bold were used for further comparison. Table S2. ORFs predicted in the TraeNPV genome. Table S3. ORF numbers of the 37 baculovirus core genes from 77 baculoviruses. Table S4. Sequencing library statistics. Table S5. Primer sets for validating the genome assembly and gap filling. *A total of 103 primer sets were used in this study. The average amplicon size is ca. 1150 bp and the re-sequenced coverage is ca. 1. Table S6. Primer sets for validating the gene coding regions. (XLSX 99 kb) [file 12864_2019_5713_MOESM1_ESM.xlsx]

## Sheet: Table S1
Table S1. Characteristics of current sequenced baculovirus genomes
Group	Virus name	Virus Abbreviation§	Genbank accession no.	Genome size	G+C	No. ORFs	Reference
				(bp)	content (%)
Alphabaculovirus (Group I)	Troides aeacusNPV	TraeNPV	MH077961 (This study)	125477	40.35	145	This study
	Anticarsia gemmatalis MNPV	AgMNPV-2D	NC_008520	132239	44.5	158	[1]
		AgMNPV-26~43	KR815455- KR815471	130,698-132,180	44.5~44.6	156~159	[2]
	Antheraea pernyi NPV	AnpeNPV	NC_008035	126629	53.5	147	[3]
	Autographa californica MNPV	AcMNPV	NC_001623	133894	40.7	154	[4]
	Autographa californica MNPV-WP10	AcMNPV-WP10	KM609482	133926	40.7	151	[5]
	Bombyx mandarina NPV	BomaNPV	NC_012672	126770	40.2	141	[6]
	Bombyx mori NPV	BmNPV	NC_001962	128413	40.4	143	[7]
	Catopsilia Pomona NPV	CapoNPV	KU565883	128058	39.7	131	[8]
	Choristoneura fumiferana DEF MNPV	CfDEFMNPV	NC_005137	131160	45.8	149	[9]
	Choristoneura fumiferana MNPV	CfMNPV	NC_004778	129593	50.1	146	[10]
	Choristoneura murinana NPV	ChmuNPV	NC_023177	124688	50	147	[11]
	Choristoneura occidentalis NPV	ChocNPV	NC_021925	128446	50.1	148	[12]
	Choristoneura rosaceana NPV	ChroNPV	NC_021924	129052	48.6	149
	Condylorrhiza vestigialis MNPV	CoveMNPV	NC_026430	125767	42.9	138	[13]
	Dasychira pudibunda NPV	DapuNPV	KP747440	136761	54.4	161	[14]
	Epiphyas postvittana NPV	EppoNPV	NC_003083	118584	40.7	136	[33]
	Hyphantria cunea NPV	HycuNPV	NC_007767	132959	45.5	148	[16]
	Lonomia obliqua MNPV	LoobMNPV	KP763670	120023	35.7	134	[17]
	Maruca vitrata MNPV	MaviMNPV	NC_008725	111953	38.6	126	[18]
	Orgyia pseudotsugata MNPV	OpMNPV	NC_001875	131995	55.1	152	[19]
	Philosamia cynthia ricini NPV	PhcyNPV	JX404026	125376	53.7	138	[20]
	Plutella xylostellaMNPV	PlxyMNPV	NC_008349	134417	40.7	152	[21]
	Rachiplusia ou MNPV	RoMNPV	NC_004323	131526	39.1	149	[22]
	Thysanoplusia orichalcea NPV	ThorNPV	NC_019945	132978	39.5	145	[23]
Alphabaculovirus (Group II)	Adoxophyes honmai NPV	AdhoNPV	NC_004690	113220	35.6	125	[24]
	Adoxophyes orana NPV	AdorNPV	NC_011423	111724	35	121	[25]
	Agrotis ipsilon MNPV	AgipMNPV	NC_011345	155122	48.6	163	[26]
	Agrotis segetum NPV	AgseNPV	NC_007921	147544	45.7	153	[27]
	Agrotis segetum NPV B	AgseNPV-B	NC_025960	148981	45.7	150	[28]
	Apocheima cinerarium NPV	ApciNPV	NC_018504	123876	33.4	117	[89]
	Buzura suppressaria NPV	BusuNPV	NC_023442	120420	36.8	127	[29]
	Chrysodeixis chalcites NPV	ChchNPV	NC_007151	149622	39	151	[30]
	Chrysodeixis chalcites SNPV	ChchSNPV-TF1-A~C, -G, -H	JX535500, JX560539- JX560542	149,039-150,079	38.9~39.1	150~151	[31]
	Clanis bilineata NPV	ClbiNPV	NC_008293	135454	37.7	129	[32]
	Ecotropis obliqua NPV	EcobNPV	NC_008586	131204	37.6	126	[15]
	Euproctis pseudoconspersa NPV	EupsNPV	NC_012639	141291	40.3	139	[34]
	Helicoverpa armigera SNPV AC53	HaSNPV-AC53	NC_024688	130442	39.1	138	[35]
	Helicoverpa armigera MNPV	HearMNPV	NC_011615	154196	40.1	162	[36]
	Helicoverpa armigera NPV-C1	HearNPV-C1	NC_003094	130759	38.9	137	[37, 38]
	Helicoverpa armigera NPV G4	HearNPV-G4	NC_002654	131405	39	135	[39]
	Helicoverpa armigera NPV NNg1	HearNPV-NNg1	NC_011354	132425	39.2	143	[40]
	Helicoverpa zea SNPV	HzSNPV	NC_003349	130869	39.1	139	[41]
	Hemileuca sp. NPV	HespNPV	NC_021923	140633	38.1	137	[42]
	Lambdina fiscellaria NPV	LafiNPV	NC_026922	157977	43.7	137	[43]
	Leucania separata NPV	LeseNPV	NC_008348	168041	48.6	169	[44]
	Lymantria dispar MNPV	LdMNPV	NC_001973	161046	57.5	164	[45]
	Lymantria dispar MNPV-27	LdMNPV-27	KP027546	164158	57.4	162	[46]
	Lymantria dispar MNPV-BNP	LdMNPV-BNP	KU377538	157270	50.3	154	[47]
	Lymantria dispar MNPV-2161	LdMNPV-2161	KF695050	163138	57.3	174	[48]
	Lymantria dispar MNPV-3029	LdMNPV-3029	KM386655	161712	57.4	163	[49]
	Lymantria dispar MNPV-45	LdMNPV-45	KU862282	161006	57.5	155	[50]
	Lymantria dispar MNPV-3054	LdMNPV-3054	KT626570	164478	57.3	174	[51]
	Lymantria dispar MNPV-3041	LdMNPV-3041	KT626571	162658	57.3	178
	Lymantria dispar MNPV-Ab-a624	LdMNPV-Ab-a624	KT626572	161321	57.5	176
	Lymantria xylina MNPV	LyxyMNPV	NC_013953	156344	53.5	157	[52]
	Mamestra brassicae MNPV	MabrMNPV	NC_023681	152710	39.9	159	[53]
	Mamestra configurata NPV-A	MacoNPV-A	NC_003529	155060	41.7	169	[54]
	Mamestra configurata NPV-B	MacoNPV-B	NC_004117	158482	40	168	[55]
	Orgyia leucostigma NPV	OrleNPV	NC_010276	156179	39.9	135	[56]
	Peridroma NPV	PespNPV	NC_024625	151109	53.2	139	[57]
	Perigonia lusca single NPV	PeluNPV	NC_027923	132831	40	145	[90]
	Pseudoplusia includens SNPV	PsinNPV	NC_026268	139132	39.3	141	[58]
	Spodoptera exigua MNPV	SeMNPV	NC_002169	135611	43.8	139	[59]
	Spodoptera frugiperda MNPV	SfMNPV	NC_009011	131331	40.2	143	[60]
	Spodoptera litura NPV-II	SpltNPV-II	JX454574	137998	44.7	132	[61]
	Spodoptera litura MNPV	SpltMNPV	NC_003102	139342	42.8	141	[62]
	Sucra jujuba NPV	SujuNPV	KJ676450	135952	38.7	131	[63]
	Trichoplusia ni SNPV	TnSNPV	NC_007383	134394	39	145	[64]
Betabaculovirus	Adoxophyes orana GV	AdorGV	NC_005038	99657	34.5	119	[65]
	Agrotis segetum GV	AgseGV	NC_005839	131680	37.3	132	[91]
	Clostera anastomosis GV isolate Henan	ClasGV-A	NC_022646	101818	46.7	122	[66]
	Clostera anastomosis GV-B	ClasGV-B	KR091910	107439	37.8	123	[67]
	Cnaphalocrocis medinalis GV	CnmeGV	NC_029304	111246	35.2	118	[68]
	Cnaphalocrocis medinalis GV	CnmeGV	KP658210	112060	35.2	133	[69]
	Choristoneura occidentalis GV	ChocGV	NC_008168	104710	32.7	116	[70]
	Clostera anachoreta GV	ClanGV	NC_015398	101487	44.4	123	[71]
	Cydia pomonella GV	CpGV	NC_002816	123500	45.3	143	[72]
	Cryptophlebia leucotreta GV	CrleGV	NC_005068	110907	32.4	128	[73]
	Diatraea saccharalis GV	DisaGV	NC_028491	98392	34.9	125	[74]
	Epinotia aporema GV	EpapGV	NC_018875	119082	41.5	132	[75]
	Erinnyis ello GV	ErelGV	NC_025257	102759	38.7	130	[76]
	Helicoverpa armigera GV	HearGV	NC_010240	169794	40.8	179	[77]
	Plodia interpunctella GV	PiGV	KX1513952	112536	n/a	123	[78]
	Phthorimaea operculella GV	PhopGV	NC_004062	119217	35.7	130	[79]
	Plutella xylostella GV	PhopGV	NC_002593	100999	40.7	120	[80]
	Pieris rapae GV	PrGV	NC_013797	108592	33.2	120	[81]
	Pseudaletia unipuncta granulovirus	PsunGV	NC_013772	176677	39.8	183	-
	Spodoptera frugiperda GV isolateVG008	SpfrGV	NC_026511	140913	46.2	146	[82]
	Spodoptera litura GV	SpliGV	NC_009503	124121	38.8	136	[83]
	Xestia c-nigrum GV	XcGV	NC_002331	178733	40.7	181	[84]
Gammabaculovirus	Neodiprion abietis NPV	NeabNPV	NC_008252	84264	33.4	93	[85]
	Neodiprion lecontei NPV	NeleNPV	NC_005906	81755	33.4	89	[86]
	Neodiprion sertifer NPV	NeseNPV	NC_005905	86462	33.8	90	[87]
Deltabaculovirus	Culex nigripalpus NPV	CuniNPV	NC_003084	108252	50.9	109	[88]
1 n/a= no information is available in either the paper or GenBank file.
2 The GenBank file with accession number KX1513952 is not available at the GenBank website.
§ Virus name printed in bold were used for further comparison.
References:
1	Oliveira, J.V., et al., Genome of the most widely used viral biopesticide: Anticarsia gemmatalis multiple nucleopolyhedrovirus. J Gen Virol, 2006. 87(Pt 11): p. 3233-50.
2	Brito, A.F., et al., The Pangenome of the Anticarsia gemmatalis Multiple Nucleopolyhedrovirus (AgMNPV). Genome Biol Evol, 2016. 8(1): p. 94-108.
3	Nie, Z.M., et al., Complete sequence and organization of Antheraea pernyi nucleopolyhedrovirus, a dr-rich baculovirus. BMC Genomics, 2007. 8: p. 248.
4	Ayres, M.D., et al., The complete DNA sequence of Autographa californica nuclear polyhedrosis virus. Virology, 1994. 202(2): p. 586-605.
5	Chateigner, A., et al., Ultra Deep Sequencing of a Baculovirus Population Reveals Widespread Genomic Variations. Viruses, 2015. 7(7): p. 3625-46.
6	Xu, Y.P., et al., Comparative analysis of the genomes of Bombyx mandarina and Bombyx mori nucleopolyhedroviruses. J Microbiol, 2010. 48(1): p. 102-10.
7	Gomi, S., K. Majima, and S. Maeda, Sequence analysis of the genome of Bombyx mori nucleopolyhedrovirus. J Gen Virol, 1999. 80 ( Pt 5): p. 1323-37.
8	Wang, J., et al., Genome Sequencing and Analysis of Catopsilia pomona nucleopolyhedrovirus: A Distinct Species in Group I Alphabaculovirus. PLoS One, 2016. 11(5): p. e0155134.
9	Lauzon, H.A., et al., Gene organization and sequencing of the Choristoneura fumiferana defective nucleopolyhedrovirus genome. J Gen Virol, 2005. 86(Pt 4): p. 945-61.
10	de Jong, J.G., et al., Analysis of the Choristoneura fumiferana nucleopolyhedrovirus genome. J Gen Virol, 2005. 86(Pt 4): p. 929-43.
11	Rohrmann, G.F., M.A. Erlandson, and D.A. Theilmann, Genome Sequence of an Alphabaculovirus Isolated from Choristoneura murinana. Genome Announc, 2014. 2(1).
12	Thumbi, D.K., et al., Comparative genome sequence analysis of Choristoneura occidentalis Freeman and C. rosaceana Harris (Lepidoptera: Tortricidae) alphabaculoviruses. PLoS One, 2013. 8(7): p. e68968.
13	Castro, M.E., et al., Identification of a new nucleopolyhedrovirus from naturally-infected Condylorrhiza vestigialis (Guenee) (Lepidoptera: Crambidae) larvae on poplar plantations in South Brazil. J Invertebr Pathol, 2009. 102(2): p. 149-54.
14	Krejmer, M., et al., The genome of Dasychira pudibunda nucleopolyhedrovirus (DapuNPV) reveals novel genetic connection between baculoviruses infecting moths of the Lymantriidae family. BMC Genomics, 2015. 16: p. 759.
15	Ma, X.-C., et al., Genome sequence and organization of a nucleopolyhedrovirus that infects the tea looper caterpillar, Ectropis obliqua. Virology, 2007. 360(1): p. 235-246.
16	Ikeda, M., et al., Gene organization and complete sequence of the Hyphantria cunea nucleopolyhedrovirus genome. J Gen Virol, 2006. 87(Pt 9): p. 2549-62.
17	Aragao-Silva, C.W., et al., The complete genome of a baculovirus isolated from an insect of medical interest: Lonomia obliqua (Lepidoptera: Saturniidae). Sci Rep, 2016. 6: p. 23127.
18	Chen, Y.R., et al., Genomic and host range studies of Maruca vitrata nucleopolyhedrovirus. J Gen Virol, 2008. 89(Pt 9): p. 2315-30.
19	Ahrens, C.H., et al., The sequence of the Orgyia pseudotsugata multinucleocapsid nuclear polyhedrosis virus genome. Virology, 1997. 229(2): p. 381-99.
20	Qian, H., et al., Analysis of the genomic sequence of Philosamia cynthia nucleopolyhedrin virus and comparison with Antheraea pernyi nucleopolyhedrin virus. BMC Genomics, 2013. 14: p. 115.
21	Harrison, R.L. and D.E. Lynn, Genomic sequence analysis of a nucleopolyhedrovirus isolated from the diamondback moth, Plutella xylostella. Virus Genes, 2007. 35(3): p. 857-73.
22	Harrison, R.L. and B.C. Bonning, Comparative analysis of the genomes of Rachiplusia ou and Autographa californica multiple nucleopolyhedroviruses. J Gen Virol, 2003. 84(Pt 7): p. 1827-42.
23	Wang, Y.S., et al., Genome of Thysanoplusia orichalcea multiple nucleopolyhedrovirus lacks the superoxide dismutase gene. J Virol, 2012. 86(21): p. 11948-9.
24	Nakai, M., et al., Genome sequence and organization of a nucleopolyhedrovirus isolated from the smaller tea tortrix, Adoxophyes honmai. Virology, 2003. 316(1): p. 171-83.
25	Hilton, S. and D. Winstanley, Genomic sequence and biological characterization of a nucleopolyhedrovirus isolated from the summer fruit tortrix, Adoxophyes orana. J Gen Virol, 2008. 89(Pt 11): p. 2898-908.
26	Harrison, R.L., Genomic sequence analysis of the Illinois strain of the Agrotis ipsilon multiple nucleopolyhedrovirus. Virus Genes, 2009. 38(1): p. 155-70.
27	Jakubowska, A.K., et al., Genome sequence of an enhancin gene-rich nucleopolyhedrovirus (NPV) from Agrotis segetum: collinearity with Spodoptera exigua multiple NPV. J Gen Virol, 2006. 87(Pt 3): p. 537-51.
28	Wennmann, J.T., G. Gueli Alletti, and J.A. Jehle, The genome sequence of Agrotis segetum nucleopolyhedrovirus B (AgseNPV-B) reveals a new baculovirus species within the Agrotis baculovirus complex. Virus Genes, 2015. 50(2): p. 260-76.
29	Zhu, Z., et al., Genome sequence and analysis of Buzura suppressaria nucleopolyhedrovirus: a group II Alphabaculovirus. PLoS One, 2014. 9(1): p. e86450.
30	van Oers, M.M., et al., Genome sequence of Chrysodeixis chalcites nucleopolyhedrovirus, a baculovirus with two DNA photolyase genes. J Gen Virol, 2005. 86(Pt 7): p. 2069-80.
31	Bernal, A., et al., Complete Genome Sequences of Five Chrysodeixis chalcites Nucleopolyhedrovirus Genotypes from a Canary Islands Isolate. Genome Announc, 2013. 1(5).
32	Zhu, S.Y., et al., Genomic sequence, organization and characteristics of a new nucleopolyhedrovirus isolated from Clanis bilineata larva. BMC Genomics, 2009. 10: p. 91.
33	Hyink, O., et al., Whole genome analysis of the Epiphyas postvittana nucleopolyhedrovirus. J Gen Virol, 2002. 83(Pt 4): p. 957-71.
34	Tang, X.D., et al., Morphology and genome of Euproctis pseudoconspersa nucleopolyhedrovirus. Virus Genes, 2009. 38(3): p. 495-506.
35	Noune, C. and C. Hauxwell, Complete Genome Sequences of Helicoverpa armigera Single Nucleopolyhedrovirus Strains AC53 and H25EA1 from Australia. Genome Announc, 2015. 3(5).
36	Tang, P., et al., Genomic sequencing and analyses of HearMNPV--a new Multinucleocapsid nucleopolyhedrovirus isolated from Helicoverpa armigera. Virol J, 2012. 9: p. 168.
37	Zhang, C.X., X.C. Ma, and Z.J. Guo, Comparison of the complete genome sequence between C1 and G4 isolates of the Helicoverpa armigera single nucleocapsid nucleopolyhedrovirus. Virology, 2005. 333(1): p. 190-9.
38	Zhang, C.X. and J.C. Wu, Genome Structure and the p10 Gene of the Helicoverpa armigera Nucleopolyhedrovirus. Sheng Wu Hua Xue Yu Sheng Wu Wu Li Xue Bao (Shanghai), 2001. 33(2): p. 179-184.
39	Chen, X., et al., The sequence of the Helicoverpa armigera single nucleocapsid nucleopolyhedrovirus genome. J Gen Virol, 2001. 82(Pt 1): p. 241-57.
40	Ogembo, J.G., et al., Comparative genomic sequence analysis of novel Helicoverpa armigera nucleopolyhedrovirus (NPV) isolated from Kenya and three other previously sequenced Helicoverpa spp. NPVs. Virus Genes, 2009. 39(2): p. 261-72.
41	Chen, X., et al., Comparative analysis of the complete genome sequences of Helicoverpa zea and Helicoverpa armigera single-nucleocapsid nucleopolyhedroviruses. J Gen Virol, 2002. 83(Pt 3): p. 673-84.
42	Rohrmann, G.F., M.A. Erlandson, and D.A. Theilmann, The genome of a baculovirus isolated from Hemileuca sp. encodes a serpin ortholog. Virus Genes, 2013. 47(2): p. 357-64.
43	Rohrmann, G.F., M.A. Erlandson, and D.A. Theilmann, Genome Sequence of an Alphabaculovirus Isolated from the Oak Looper, Lambdina fiscellaria, Contains a Putative 2-Kilobase-Pair Transposable Element Encoding a Transposase and a FLYWCH Domain-Containing Protein. Genome Announc, 2015. 3(3).
44	Xiao, H. and Y. Qi, Genome sequence of Leucania seperata nucleopolyhedrovirus. Virus Genes, 2007. 35(3): p. 845-56.
45	Kuzio, J., et al., Sequence and analysis of the genome of a baculovirus pathogenic for Lymantria dispar. Virology, 1999. 253(1): p. 17-34.
46	Kabilov, M.R., et al., Complete Genome Sequence of a Western Siberian Lymantria dispar Multiple Nucleopolyhedrovirus Isolate. Genome Announc, 2015. 3(2).
47	Rabalski, L., et al., An alphabaculovirus isolated from dead Lymantria dispar larvae shows high genetic similarity to baculovirus previously isolated from Lymantria monacha – An example of adaptation to a new host. Journal of Invertebrate Pathology, 2016. 139: p. 56-66.
48	Harrison, R.L., M.A. Keena, and D.L. Rowley, Classification, genetic variation and pathogenicity of Lymantria dispar nucleopolyhedrovirus isolates from Asia, Europe, and North America. J Invertebr Pathol, 2014. 116: p. 27-35.
49	Harrison, R.L. and D.L. Rowley, Complete Genome Sequence of the Strain of Lymantria dispar Multiple Nucleopolyhedrovirus Found in the Gypsy Moth Biopesticide Virin-ENSh. Genome Announc, 2015. 3(1).
50	Martemyanov, V.V., et al., The enhancin gene: One of the genetic determinants of population variation in baculoviral virulence. Dokl Biochem Biophys, 2015. 465: p. 351-3.
51	Harrison, R.L., D.L. Rowley, and M.A. Keena, Geographic isolates of Lymantria dispar multiple nucleopolyhedrovirus: Genome sequence analysis and pathogenicity against European and Asian gypsy moth strains. J Invertebr Pathol, 2016. 137: p. 10-22.
52	Nai, Y.S., et al., Genomic sequencing and analyses of Lymantria xylina multiple nucleopolyhedrovirus. BMC Genomics, 2010. 11: p. 116.
53	Choi, J.B., et al., Complete genomic sequences and comparative analysis of Mamestra brassicae nucleopolyhedrovirus isolated in Korea. Virus Genes, 2013. 47(1): p. 133-51.
54	Li, Q., et al., Sequence and organization of the Mamestra configurata nucleopolyhedrovirus genome. Virology, 2002. 294(1): p. 106-21.
55	Li, L., et al., Complete comparative genomic analysis of two field isolates of Mamestra configurata nucleopolyhedrovirus-A. J Gen Virol, 2005. 86(Pt 1): p. 91-105.
56	Thumbi, D.K., et al., Complete sequence, analysis and organization of the Orgyia leucostigma nucleopolyhedrovirus genome. Viruses, 2011. 3(11): p. 2301-27.
57	Rohrmann, G.F., M.A. Erlandson, and D.A. Theilmann, A Distinct Group II Alphabaculovirus Isolated from a Peridroma Species. Genome Announc, 2015. 3(2).
58	Craveiro, S.R., et al., The genome sequence of Pseudoplusia includens single nucleopolyhedrovirus and an analysis of p26 gene evolution in the baculoviruses. BMC Genomics, 2015. 16: p. 127.
59	WF, I.J., et al., Sequence and organization of the Spodoptera exigua multicapsid nucleopolyhedrovirus genome. J Gen Virol, 1999. 80 ( Pt 12): p. 3289-304.
60	Harrison, R.L., B. Puttler, and H.J. Popham, Genomic sequence analysis of a fast-killing isolate of Spodoptera frugiperda multiple nucleopolyhedrovirus. J Gen Virol, 2008. 89(Pt 3): p. 775-90.
61	Breitenbach, J.E., et al., Determination and analysis of the genome sequence of Spodoptera littoralis multiple nucleopolyhedrovirus. Virus Res, 2013. 171(1): p. 194-208.
62	Pang, Y., et al., Sequence analysis of the Spodoptera litura multicapsid nucleopolyhedrovirus genome. Virology, 2001. 287(2): p. 391-404.
63	Liu, X., et al., Genomic sequencing and analysis of Sucra jujuba nucleopolyhedrovirus. PLoS One, 2014. 9(10): p. e110023.
64	Willis, L.G., et al., Sequence analysis of the complete genome of Trichoplusia ni single nucleopolyhedrovirus and the identification of a baculoviral photolyase gene. Virology, 2005. 338(2): p. 209-26.
65	Wormleaton, S., J. Kuzio, and D. Winstanley, The complete sequence of the Adoxophyes orana granulovirus genome. Virology, 2003. 311(2): p. 350-65.
66	Liang, Z., et al., Genomic sequencing and analysis of Clostera anachoreta granulovirus. Arch Virol, 2011. 156(7): p. 1185-98.
67	Yin, F., et al., The Complete Genome of a New Betabaculovirus from Clostera anastomosis. PLoS One, 2015. 10(7): p. e0132792.
68	Zhang, S., et al., Genome sequencing and analysis of a granulovirus isolated from the Asiatic rice leafroller, Cnaphalocrocis medinalis. Virol Sin, 2015. 30(6): p. 417-24.
69	Han, G., et al., Genome of Cnaphalocrocis medinalis Granulovirus, the First Crambidae-Infecting Betabaculovirus Isolated from Rice Leaffolder to Sequenced. PLoS One, 2016. 11(2): p. e0147882.
70	Escasa, S.R., et al., Sequence analysis of the Choristoneura occidentalis granulovirus genome. J Gen Virol, 2006. 87(Pt 7): p. 1917-33.
71	Liang, Z., et al., Comparative analysis of the genomes of Clostera anastomosis (L.) granulovirus and Clostera anachoreta granulovirus. Arch Virol, 2013. 158(10): p. 2109-14.
72	Luque, T., et al., The complete sequence of the Cydia pomonella granulovirus genome. J Gen Virol, 2001. 82(Pt 10): p. 2531-47.
73	Lange, M. and J.A. Jehle, The genome of the Cryptophlebia leucotreta granulovirus. Virology, 2003. 317(2): p. 220-36.
74	Ardisson-Araujo, D.M., et al., A Betabaculovirus-Encoded gp64 Homolog Codes for a Functional Envelope Fusion Protein. J Virol, 2016. 90(3): p. 1668-72.
75	Ferrelli, M.L., et al., Genome of Epinotia aporema granulovirus (EpapGV), a polyorganotropic fast killing betabaculovirus with a novel thymidylate kinase gene. BMC Genomics, 2012. 13: p. 548.
76	Ardisson-Araujo, D.M., et al., Genome sequence of Erinnyis ello granulovirus (ErelGV), a natural cassava hornworm pesticide and the first sequenced sphingid-infecting betabaculovirus. BMC Genomics, 2014. 15: p. 856.
77	Harrison, R.L. and H.J. Popham, Genomic sequence analysis of a granulovirus isolated from the Old World bollworm, Helicoverpa armigera. Virus Genes, 2008. 36(3): p. 565-81.
78	Harrison, R.L., D.L. Rowley, and C.J. Funk, The Complete Genome Sequence of Plodia Interpunctella Granulovirus: Evidence for Horizontal Gene Transfer and Discovery of an Unusual Inhibitor-of-Apoptosis Gene. PLoS One, 2016. 11(7): p. e0160389.
79	Taha, A., et al., Comparative analysis of the granulin regions of the Phthorimaea operculella and Spodoptera littoralis granuloviruses. Virus Genes, 2000. 21(3): p. 147-55.
80	Hashimoto, Y., et al., Sequence analysis of the Plutella xylostella granulovirus genome. Virology, 2000. 275(2): p. 358-72.
81	Zhang, B.Q., et al., The Genome of Pieris rapae Granulovirus. J Virol, 2012. 86(17): p. 9544.
82	Cuartas, P.E., et al., The complete sequence of the first Spodoptera frugiperda Betabaculovirus genome: a natural multiple recombinant virus. Viruses, 2015. 7(1): p. 394-421.
83	Wang, Y., et al., Genomic sequence analysis of granulovirus isolated from the tobacco cutworm, Spodoptera litura. PLoS One, 2011. 6(11): p. e28163.
84	Hayakawa, T., et al., Sequence analysis of the Xestia c-nigrum granulovirus genome. Virology, 1999. 262(2): p. 277-97.
85	Duffy, S.P., et al., Sequence analysis and organization of the Neodiprion abietis nucleopolyhedrovirus genome. J Virol, 2006. 80(14): p. 6952-63.
86	Lauzon, H.A., et al., Sequence and organization of the Neodiprion lecontei nucleopolyhedrovirus genome. J Virol, 2004. 78(13): p. 7023-35.
87	Garcia-Maruniak, A., et al., Sequence analysis of the genome of the Neodiprion sertifer nucleopolyhedrovirus. J Virol, 2004. 78(13): p. 7036-51.
88	Afonso, C.L., et al., Genome sequence of a baculovirus pathogenic for Culex nigripalpus. J Virol, 2001. 75(22): p. 11157-65.

## Sheet: Table S2
Table S2. ORFs predicted in the TraeNPV genome
ORF	Name	Position	Length			Homologoues (% identity)
				AcMNPV	BmMNPV	MaviNPV	LdMNPV	CpGV
1	polh	1→738	245	Ac8(88)245	Bm1(94)245	Ma1(97)245	Ld1(79)245	Cp1(55)248
2	orf1629	767←2398	543	Ac9(95)543	Bm2(87)542	Ma2(75)539	Ld2(17)555	-
3	pk-1	2397→3215	272	Ac10(97)272	Bm3(95)275	Ma3(91)270	Ld3(39)274	Cp3(31)279
	hr1	3227 - 3343
4	ac11	3378←4400	340	Ac11(95)340	Bm4(90)340	Ma4(80)332	Ld35(24)359	-
5	38.7K	4721←5704	327	Ac13(95)327	Bm5(90)331	Ma5(82)323	Ld122(16)200	Cp73(11)198
6	lef-1	5596←6396	266	Ac14(98)266	Bm6(95)270	Ma6(86)264	Ld123(35)234	Cp74(24)235
7	egt	6528→8048	506	Ac15(97)506	Bm7(93)506	Ma7(83)503	Ld125(36)560	Cp141(34)484
8	ac16	8130→8867	245	Ac16(89)225	Bm8(86)229	Ma8(63)209	-	-
9	ac17	8836→9465	209	Ac17(74)164	Bm9(91)210	Ma9(74)215	Ld128(18)226	-
10	ac18	9495 ←10556	353	Ac18(96)353	Bm10(90)356	Ma10(83)351	-	-
11	ac19	10558→10884	108	Ac19(96)108	Bm11(89)110	Ma11(86)109	-	-
12	arif-1	11082 ←12323	413	Ac21(72)319	Bm12(78)440	Ma12(56)406	Ld118(11)269	-
13	pif-2	12360→13508	382	Ac22(98)382	Bm13(92)382	Ma13(93)382	Ld119(53)407	Cp48(48)372
14	efp/ld130	13572→15644	690	Ac23(97)690	Bm14(85)673	Ma14(65)642	Ld130(13)676	Cp31(12)601
15	pkip	15695 ←16204	169	Ac24(95)169	Bm15(89)169	Ma15(79)159	Ld110(22)179	-
16	dbp1	16244 ←17194	316	Ac25(98)316	Bm16(94)317	Ma16(90)312	Ld47(21)257	Cp81(16)290
17	ac26	17270→17659	129	Ac26(99)129	Bm17(92)129	Ma17(87)129	Ld36(25)123	-
18	IAP1	17661→18515	284	Ac27(95)286	Bm18(89)292	Ma18(69)282	-	-
19	lef-6	18520→19041	173	Ac28(96)173	Bm19(90)173	Ma19(34)172	Ld38(23)159	Cp80(9)101
20	ac29	19101 ←19316	71	Ac29(100)71	Bm20(92)71	Ma20(49)67	Ld39(32)68	Cp19(26)75
21	ac30	19370 ←20761	463	Ac30(99)463	Bm21(93)472	Ma21(82)483	-	-
22	sod	20869→21324	151	Ac31(100)151	Bm23(96)151	Ma22(88)152	Ld145(73)154	Cp59(49)132
	hr2	21342 - 22004
23	fgf	22084 ←22623	179	Ac32(90)181	Bm24(81)182	-	Ld156(18)285	Cp123(6)400
24	hisP	22776 ←23324	182	Ac33(94)182	-	-	-	-
25	ac34	23337 ←23984	215	Ac34(97)215	Bm25(94)215	Ma23(86)212	Ld42(25)188	-
26	ubiquitin	24005→24238	77	Ac35(98)77	Bm26(98)77	Ma24(94)77	Ld43(36)150	Cp54(62)94
27	39K	24285 ←25109	274	Ac36(96)275	Bm27(89)277	Ma25(83)266	Ld44(26)264	Cp57(10)241
28	lef-11	25103 ←25441	112	Ac37(98)112	Bm28(95)112	Ma26(81)111	Ld45(21)187	Cp58(21)134
29	ac38	25404 ←26054	216	Ac38(98)216	Bm29(95)217	Ma27(91)216	Ld46(47)247	Cp69(37)220
30	p43	26122 ←27210	362	Ac39(92)363	Bm30(87)362	Ma28(69)343	-	-
31	p47	27227 ←28423	398	Ac40(97)401	Bm31(96)399	Ma29(91)399	Ld48(54)390	Cp68(32)460
32	lef-12	28422→28967	181	Ac41(98)181	Bm32(88)183	Ma30(82)178	-	-
33	gta	29050→30570	506	Ac42(97)506	Bm33(95)506	-	-	-
34	ac43	30584→30817	77	Ac43(92)77	Bm34(87)78	Ma31(76)71	-	-
35	ac44	30798→31193	131	Ac44(98)131	Bm35(96)131	Ma32(86)131	-	-
36	ac45	31195→31773	192	Ac45(96)192	Bm36(87)193	Ma33(76)187	-	-
37	odv-e66	31758→33869	703	Ac46(98)704	Bm37(92)702	-	Ld131(33)665	Cp37(52)683
38	ets	33975 ←34241	88	Ac47(98)88	Bm38(91)89	Ma34(84)85	-	-
39	ac48	34315 ←34656	113	Ac48(96)113	-	-	-	-
40	pcna-a	34680 ←35102	140	Ac49(53)256	-	-	-	-
41	pcna-b	35102 ←35536	144	Ac49(36)256	-	-	-	-
42	lef-8	35553 ←38183	876	Ac50(98)876	Bm39(96)877	Ma35(92)878	Ld51(59)874	Cp131(46)873
43	ac51	38210→39166	318	Ac51(96)318	Bm40(91)319	Ma36(83)318	-	-
44	ac52	39157←39741	194	Ac52(98)194	Bm41(95)194	Ma37(85)194	Ld54(19)229	-
45	ac53	39743→40162	139	Ac53(97)139	Bm42(94)139	Ma38(89)139	Ld54(40)142	Cp134(21)133
46	lef-10	40159→40395	78	Ac53a(96)78	Bm42a(92)78	Ma39(78)78	Ld56(35)76	Cp137(24)89
47	vp1054	40253→41350	365	Ac54(97)365	Bm43(93)365	Ma40(90)362	Ld57(38)332	Cp138(23)332
48	ac55	41421→41663	80	Ac55(88)73	Bm44(85)77	Ma41(65)69	Ld58(21)64	-
49	ac56	41665→41919	84	Ac56(97)84	Bm45(90)84	Ma42(88)84	-	-
50	ac57	42097→42582	161	Ac57(95)161	Bm46(91)161	-	Ld60(38)164	-
51	ac58-ac59	42597←43115	172	Ac59(99)172	Bm47(91)171	Ma43(79)161	Ld61(27)189	-
52	ac60	43127←43390	87	Ac60(98)87	Bm48(80)83	Ma44(85)82	Ld62(39)95	-
53	fp25K	43537←44181	214	Ac61(98)214	Bm49(95)241	Ma45(91)209	Ld63(23)176	Cp118(24)161
54	lef-9	44208→45758	516	Ac62(98)516	Bm50(93)490	Ma46(88)490	Ld64(64)496	Cp117(50)499
55	ac63	45834→46286	150	Ac63(96)155	Bm51(90)155	Ma47(78)149	Ld117(19)154	-
56	gp-37	46287←47207	306	Ac64(97)302	Bm52(90)294	Ma48(83)287	Ld68(40)269	Cp13(32)251
57	DNA-pol	47345←50302	985	Ac65(97)984	Bm53(94)986	Ma49(89)980	Ld83(41)1014	Cp111(28)1051
58	desmop	50311→52743	810	Ac66(96)808	Bm54(90)804	Ma50(77)766	Ld82(15)778	Cp112(11)718
59	lef-3	52746←53903	385	Ac67(98)385	Bm55(90)385	Ma51(80)372	Ld81(26)374	Cp113(11)353
60	ac68	53745→54323	192	Ac68(97)192	Bm56(64)134	Ma52(78)184	Ld80(23)128	Cp114(18)126
61	ac69	54301→54960	219	Ac69(80)262	Bm57(79)262	Ma53(72)262	-	-
62	IAP2	55180→55974	264	Ac71(84)249	Bm58(80)249	Ma54(71)246	Ld79(24)233	-
63	ac72	55987→56169	60	Ac72(98)60	Bm58a(86)60	Ma55(75)56	-	-
64	ac73	56178←56477	99	Ac73(98)99	Bm59(87)99	Ma56(80)98	-	-
65	ac74	56474←57271	265	Ac74(97)265	Bm60(89)268	Ma57(75)260	-	-
66	ac75	57289←57690	133	Ac75(99)133	Bm61(95)133	Ma58(92)133	Ld84(24)128	Cp108(14)148
67	ac76	57706←57960	84	Ac76(100)84	Bm62(95)85	Ma59(95)84	Ld85(37)86	Cp107(29)84
68	vlf-1	57976←59112	378	Ac77(98)379	Bm63(96)379	Ma60(94)383	Ld86(64)378	Cp106(28)378
69	ac78	59119←59448	109	Ac78(96)109	Bm64(92)110	Ma61(83)106	Ld87(27)113	Cp105(15)111
70	ac79	59451←59765	104	Ac79(98)104	Bm65(99)104	Ma62(93)104	-	Cp65(25)79
71	gp41	59768←60997	409	Ac80(99)409	Bm66(93)403	Ma63(91)406	Ld88(45)323	Cp104(22)289
72	ac81	60987←61688	233	Ac81(97)233	Bm67(90)234	Ma64(85)227	Ld89(47)219	Cp103(36)191
73	tlp20	61537←62079	180	Ac82(96)180	Bm68(85)181	Ma65(80)176	Ld90(24)223	Cp102(10)216
74	vp91/p95	62045→64618	857	Ac83(94)847	Bm69(87)839	Ma66(82)843	Ld91(37)864	Cp101(14)665
	hr3	64659-65179
75	-	65564→65746	60	-	-	-	-	-
76	cg30	65955←66749	264	Ac88(95)264	Bm71(90)266	-	-	-
77	vp39	66752←67795	347	Ac89(97)347	Bm72(94)350	Ma67(88)345	Ld92(39)352	Cp96(22)285
78	lef-4	67814→69208	464	Ac90(98)464	Bm73(95)465	Ma68(88)464	Ld93(41)485	Cp95(26)480
79	ac91	69205←69750	181	Ac91(69)223	Bm74(66)154	-	-	-
80	p33	69788←70567	259	Ac92(99)259	Bm75(96)259	Ma69(94)256	Ld94(46)251	Cp93(33)251
81	ac93	70566→71051	161	Ac93(98)161	Bm76(97)161	Ma70(91)162	Ld95(45)159	Cp92(30)161
82	odv-e25	71060→71746	228	Ac94(99)228	Bm77(89)228	Ma71(87)229	Ld96(42)217	Cp91(37)213
83	helicase	71783←75442	1219	Ac95(98)1221	Bm78(94)1222	Ma72(90)1224	Ld97(39)1218	Cp90(19)1331
84	19kda	75429→75950	173	Ac96(98)173	Bm79(87)182	Ma73(85)175	Ld98(42)173	Cp89(28)161
85	ac97	75922→76086	54	Ac97(89)56	-	-	-	-
86	38K	76098←77060	320	Ac98(99)320	Bm82(91)320	Ma75(85)321	Ld99(40)322	Cp88(32)343
87	lef-5	76995→77792	265	Ac99(98)265	Bm83(95)265	Ma76(93)265	Ld100(45)278	Cp87(38)242
88	p6.9	77789←77956	55	Ac100(98)55	Bm84(76)65	Ma77(98)55	Ld101(40)99	Cp86(40)49
89	p40	77998←79083	361	Ac101(99)361	Bm85(96)362	Ma78(90)360	Ld102(37)381	Cp85(20)380
90	p12	79103←79471	122	Ac102(98)122	Bm86(89)123	Ma79(81)114	Ld103(27)121	Cp84(10)109
91	p45	79452←80615	387	Ac103(99)387	Bm87(95)387	Ma80(93)387	Ld104(40)389	Cp83(26)439
92	vp80	80641→82716	690	Ac104(98)691	Bm88(95)692	Ma81(84)686	Ld105(12)964	-
93	he65-a	82740←82916	58	Ac105(4)553	Bm89(8)289	Ma82(9)267	-	-
94	he65-b	83149←83367	72	Ac105(12)553	Bm89(7)289	Ma82(7)267	-	-
	hr4	83532-83561
95	ac106-107	83631→84362	243	Ac107(39)110	Bm90(93)249	Ma83(89)238	-	Cp52(19)342
96	ac109	84688←85860	390	Ac109(99)390	Bm92(96)391	Ma85(94)387	Ld107(46)366	Cp55(21)326
97	ac110	85896←86066	56	Ac110(98)56	Bm92a(89)59	Ma86(92)56	Ld106(24)56	Cp53(10)48
98	ac111	86115←86318	67	Ac111(98)67	Bm93(86)67	Ma87(75)71	Ld76(17)87	-
	hr5	86623-87018
99	ac114	87055←88296	413	Ac114(94)424	Bm94(90)424	Ma88(81)420	-	-
100	pif-3	88318←88932	204	Ac115(96)204	Bm95(90)204	Ma89(90)204	Ld143(43)203	Cp35(32)199
101	ac116	88940←89110	56	Ac116(92)56	Bm95a(82)55	-	-	-
102	ac117	89046→89336	96	Ac117(89)95	Bm96(84)95	Ma90(78)93	-	-
103	ac118	89483←89770	95	Ac118(52)157	-	-	-	-
104	pif-1	89765→91357	530	Ac119(96)530	Bm97(82)527	Ma91(87)530	Ld155(45)530	Cp75(33)538
105	ac120	91362→91610	82	Ac120(93)82	Bm98(90)82	Ma92(75)82	-	-
	hr6	91672 - 91701
106	ac121	91712→91888	58	Ac121(89)58	Bm98a(84)57	-	-	-
107	ac122	91778←91966	62	Ac122(98)62	Bm99(91)62	-	-	-
108	pk-2	92029←92676	215	Ac123(97)215	Bm100(89)225	-	-	-
109	ac124	92858→93601	247	Ac124(98)247	Bm101(86)244	Ma93(80)242	-	-
110	lef-7	93618←94298	226	Ac125(96)226	Bm102(80)227	Ma94(63)218	-	-
111	chitinase	94347←96002	551	Ac126(97)551	Bm103(94)552	Ma95(89)551	-	Cp10(55)594
112	v-cath	96048→97019	323	Ac127(98)323	Bm104(95)323	Ma96(90)324	Ld78(58)356	Cp11(40)333
113	gp64	97244←98863	539	Ac128(92)530	Bm105(91)530	Ma97(84)513	-	-
114	p24	98977→99567	196	Ac129(96)198	Bm106(90)195	Ma98(80)192	-	Cp71(20)203
115	gp16	99595→99915	106	Ac130(99)106	Bm107(99)106	Ma99(82)101	-	-
116	pp34	99974→100936	320	Ac131(98)252	Bm108(87)315	Ma100(84)314	Ld136(25)313	-
117	ac132	100939→101598	219	Ac132(98)219	Bm109(94)220	Ma101(78)218	-	-
118	alk-exo	101626→103089	487	Ac133(81)419	Bm110(78)420	Ma102(75)418	Ld157(30)420	Cp125(24)398
119	p35	103306→104208	300	Ac135(97)299	Bm112(89)299	Ma103(79)297	-	-
	hr7	104287 - 104585
120	p26	104642→105364	240	Ac136(95)240	Bm113(91)240	Ma104(80)240	Ld40(19)253	-
121	p10	105438→105722	94	Ac137(96)94	Bm114(64)70	Ma105(55)73	Ld41(18)77	-
122	p74	105734←107671	645	Ac138(97)645	Bm115(91)645	Ma106(89)645	Ld27(54)672	Cp60(38)688
123	me53	107801←109132	443	Ac139(95)449	Bm116(88)451	Ma107(67)465	Ld23(18)342	Cp143(12)303
124	ie-0	109400→110185	261	Ac141(97)261	Bm117(96)261	Ma109(85)255	Ld21(25)258	-
125	p49	110200→111639	479	Ac142(97)477	Bm118(96)476	Ma110(93)477	Ld20(46)483	Cp15(27)457
126	odv-e18	111636→111911	91	Ac143(61)62	Bm119(72)101	Ma111(79)89	Ld19(37)88	Cp14(30)84
127	odv-e27	111927→112799	290	Ac144(98)290	Bm120(97)290	Ma112(95)288	Ld18(46)283	Cp97(21)288
128	ac145	112814→113101	95	Ac145(81)77	Bm121(93)95	Ma113(87)95	Ld17(45)92	Cp9(27)101
129	ac146	113096←113701	201	Ac146(97)201	Bm122(94)201	Ma114(78)225	Ld16(28)208	Cp8(19)192
130	ie-1	113767→115515	582	Ac147(98)582	Bm123(94)584	Ma115(86)575	Ld15(22)566	Cp7(9)488
131	odv-e56	115577←116704	375	Ac148(97)376	Bm124(81)375	Ma116(84)378	Ld14(51)356	Cp18(39)355
132	ac149	116733←117056	107	Ac149(96)107	Bm125(85)106	Ma117(38)99	-	-
133	ac150	117022→117336	104	Ac150(88)99	Bm126(62)115	Ma118(41)113	-	Cp79(9)156
134	ie-2	117403←118596	397	Ac151(92)408	Bm127(68)422	Ma119(56)333	-	-
	CNE	118740 - 118895
135	pe38	118924→120021	365	Ac153(84)321	Bm128(74)308	Ma121(48)367	-	-
136	ac154	120125→120361	78	Ac154(92)81	Bm129(73)77	Ma122(57)70	-	-
	hr8	120407 - 120664
137	ptp	120896→121402	168	Ac1(97)168	Bm130(95)168	Ma123(78)179	-	-
138	38.7K	121666←121887	73	Ac13(15)327	Bm5(14)331	Ma5(15)323	Ld122(8)200	Cp73(6)198
139	-	122475→122657	60	-	-	-	-	-
140	bro-a	122701←123405	234	Ac2(56)328	Bm131(59)349	-	Ld72(7)510	Cp63(2)55
141	bro-b	123402←123680	92	Ac2(16)328	Bm131(13)349	-	Ld72(3)510	Cp63(7)55
142	ac4	123731←124168	145	Ac4(92)151	Bm133(89)151	Ma124(21)54	Ld29(9)146	-
143	ac5	124215→124532	108	Ac5(96)109	Bm134(88)109	Ma125(72)102	-	-
144	lef-2	124522→125154	210	Ac6(97)210	Bm135(95)210	Ma126(82)210	Ld137(36)216	Cp41(18)171

## Sheet: Table S3
Table S3. ORF numbers of the 37 baculovirus core genes from 77 baculoviruses
Group	Virus name	Virus Abbreviation	1	2	3	4	5	6	7	8	9	10	11	12	13	14	15	16	17	18	19	20	21	22	23	24	25	26	27	28	29	30	31	32	33	34	35	36	37
			alk-exo	dna polymerase	helicase	lef1	lef2	lef4	lef5	lef8	lef9	p47	vlf-1	38k	49k	ac53	ac78	ac81	desmoplakin	gp41	odv-e18	odv-e25	odv-ec27	odv-ec43	p18	p33	p40	p48/p45	p6.9	vp1054	vp39	vp91/p95	p74	pif1	pif2	pif3	pif4	pif5	pif6
Alphabaculovirus (Group I)	Troides aeacus NPV	TraeNPV	118	57	83	6	144	78	87	42	54	31	68	86	125	45	69	72	58	71	126	82	127	96	81	80	89	91	88	47	77	74	122	104	13	100	84	131	60
	Antheraea pernyi NPV	AnpeNPV	124	61	87	13	4	82	91	49	59	40	73	90	133	51	74	77	62	76	134	86	135	101	85	84	93	95	92	53	81	79	129	111	20	107	88	139	64
	Anticarsia gemmatalis NPV-2D	AngeNPV	129	65	92	19	3	87	95	51	62	44	76	94	138	53	77	80	66	79	139	91	140	107	90	89	97	99	96	55	86	82	134	117	12	114	93	144	68
	Autographa californica MNPV	AcMNPV	133	65	95	14	6	90	99	50	62	40	77	98	142	53	78	81	66	80	143	94	144	109	93	92	101	103	100	54	89	83	138	119	22	115	96	148	68
	Bombyx mandarina NPV	BomaNPV	109	53	78	6	133	73	82	39	50	31	63	81	117	42	64	67	54	66	118	77	119	91	76	75	84	86	83	43	72	69	114	96	13	94	79	123	56
	Bombyx mori NPV	BmNPV	110	53	78	6	135	73	83	39	50	31	63	82	118	42	64	67	54	66	119	77	120	92	76	75	85	87	84	43	72	69	115	97	13	95	79	124	56
	Catopsilia Pomona NPV	CapoNPV	21	75	50	124	130	55	47	90	79	97	65	48	16	87	64	61	74	62	15	51	14	39	52	53	45	43	46	86	56	59	19	30	117	33	49	10	72
	Choristoneura fumiferana DEF MNPV	CfDEFMNPV	128	61	88	17	3	83	91	47	58	40	72	90	135	49	73	76	62	75	136	87	137	103	86	85	93	95	92	51	82	78	132	114	10	111	89	141	64
	Choristoneura fumiferana MNPV	CfMNPV	126	61	87	13	3	82	92	48	59	40	72	91	135	50	73	76	62	75	136	86	137	100	85	84	94	96	93	52	81	78	130	110	20	106	88	141	64
	Choristoneura murinana NPV	ChmuNPV	24	89	62	137	145	68	57	100	91	107	79	58	14	97	78	75	88	76	13	64	12	48	65	66	55	53	56	96	69	73	20	40	130	43	61	8	86
	Choristoneura occidentalis NPV	ChocNPV	23	87	60	137	147	65	55	100	89	108	76	56	14	98	75	72	86	73	13	61	12	46	62	63	53	51	54	96	66	70	19	38	130	41	59	8	84
	Choristoneura rosaceana NPV	ChroNPV	24	85	59	139	148	64	54	99	88	107	74	55	15	97	73	70	84	71	14	60	13	46	61	62	52	50	53	95	65	68	20	39	132	42	58	9	82
	Condylorrhiza vestigialis MNPV	CoveMNPV	23	81	55	122	137	60	52	95	84	101	70	53	15	92	69	66	80	67	14	56	13	42	57	58	50	48	51	91	61	64	19	33	129	36	54	9	78
	Ecotropis obliqua NPV	EcobNPV	93	58	74	124	103	69	78	32	46	29	61	77	11	35	62	64	57	63	10	73	9	85	72	71	80	82	79	39	68	66	14	98	106	111	75	5	55
	Hyphantria cunea NPV	HycuNPV	23	85	59	139	147	64	54	102	89	110	74	55	15	98	73	70	84	71	14	60	13	46	61	62	52	50	53	96	65	68	19	35	131	39	58	9	82
	Maruca vitrata MNPV	MaviMNPV	102	89	72	6	126	68	76	35	46	29	60	75	110	38	61	64	50	63	111	71	112	85	70	69	78	80	77	40	67	66	106	91	13	89	73	116	52
	Orgyia pseudotsugata MNPV	OpMNPV	131	70	96	13	6	91	100	54	65	45	80	99	139	56	81	84	71	83	140	95	141	109	94	93	102	104	101	58	90	86	134	119	20	115	97	146	73
	Philosamia cynthia ricini NPV	PhcyNPV	25	82	59	127	137	64	55	94	84	20	73	56	124	91	72	74	81	70	14	60	13	44	61	62	52	50	54	90	65	68	20	36	120	39	58	9	63
	Plutella xylostella MNPV	PlxyMNPV	129	65	94	14	6	89	97	50	62	40	77	96	137	53	78	81	66	80	138	93	139	106	92	91	99	101	98	55	88	83	134	115	21	111	95	143	68
	Rachiplusia ou MNPV	RoMNPV	126	62	92	12	4	87	95	47	59	37	74	94	134	50	75	78	63	77	135	91	136	104	90	89	97	99	96	52	86	80	131	113	19	109	93	140	65
Alphabaculovirus (Group II)	Adoxophyes honmai NPV	AdhoNPV	2	58	72	124	100	68	75	49	35	10	61	74	24	47	62	64	57	63	23	71	22	82	70	69	77	79	76	42	67	66	27	117	95	108	73	8	55
	Adoxophyes orana NPV	AdorNPV	2	55	69	120	95	65	72	46	33	10	58	71	23	44	59	61	54	60	22	68	21	79	67	66	74	76	73	39	64	63	26	113	90	103	70	8	52
	Agrotis ipsilon MNPV	AgipMNPV	47	106	86	22	17	91	80	130	113	134	99	81	160	126	98	96	105	97	158	87	156	73	88	89	78	76	79	122	92	94	151	43	42	59	85	9	103
	Agrotis segetum NPV	AgseNPV	41	100	80	17	13	85	73	121	105	126	93	74	151	117	92	90	99	91	150	81	149	66	82	83	71	69	72	113	86	88	144	37	36	56	79	6	97
	Agrotis segetum NPV B	AgseNPV-B	41	96	76	20	14	81	70	119	101	123	89	71	148	112	88	86	95	87	147	77	146	63	78	79	68	66	69	111	82	84	141	37	36	53	75	7	93
	Apocheima cinerarium NPV	ApciNPV	15	46	62	3	87	57	65	20	34	92	49	64	109	23	50	52	45	51	110	61	111	72	60	59	67	69	66	27	56	54	106	19	84	79	63	115	42
	Buzura suppressaria NPV	BusuNPV	116	58	72	126	104	68	75	50	35	25	61	74	20	45	62	64	57	63	19	71	18	82	70	69	77	79	76	42	67	66	23	111	101	90	73	6	55
	Chrysodeixis chalcites NPV	ChchNPV	127	58	87	138	136	83	92	37	52	33	76	91	11	41	77	79	59	78	12	86	13	99	85	84	94	96	93	45	82	81	17	131	148	110	88	6	61
	Clanis bilineata NPV	ClbiNPV	127	77	92	133	119	88	95	37	54	41	80	94	13	33	81	83	76	82	12	91	11	102	90	89	97	99	96	46	87	85	17	130	117	110	93	7	73
	Epiphyas postvittana NPV	EppoNPV	118	58	83	11	4	78	86	45	56	37	69	85	124	47	70	73	59	72	125	82	126	95	81	80	88	90	87	49	77	75	121	106	18	102	84	130	61
	Euproctis pseudoconspersa NPV	EupsNPV	111	66	82	128	118	77	86	21	29	25	69	85	13	40	70	72	65	71	12	81	11	93	80	79	88	90	87	36	76	74	17	115	121	102	83	7	63
	Helicoverpa armigera SNPV AC53	HaSNPV-AC53	114	67	84	124	117	79	87	38	55	35	71	86	9	43	72	74	66	73	10	82	11	94	81	80	89	91	88	47	78	76	20	111	132	98	85	15	64
	Helicoverpa armigera MNPV	HearMNPV	47	107	85	29	13	90	79	133	116	137	98	80	160	129	97	95	106	96	159	86	158	72	87	88	77	75	78	125	91	93	153	43	42	59	84	6	104
	Helicoverpa armigera NPV-C1	HearNPV-C1	114	67	84	124	117	79	87	38	55	35	71	86	9	43	72	74	66	73	10	82	11	94	81	80	89	91	88	47	78	76	20	111	132	98	85	15	64
	Helicoverpa armigera NPV-G4	HearNPV-G4	114	67	84	125	118	79	87	38	55	35	71	86	9	43	72	74	66	73	10	82	11	94	81	80	89	91	88	47	78	76	20	111	133	98	85	15	64
	Helicoverpa armigera NPV NNg1	HearNPV-NNg1	117	69	86	131	123	81	89	38	55	35	73	88	9	43	74	76	68	75	10	84	11	96	83	82	91	93	90	47	80	78	19	114	140	101	87	15	66
	Helicoverpa zea SNPV	HzSNPV	117	69	87	128	121	82	90	38	56	35	73	89	9	44	74	76	68	75	10	85	11	97	84	83	92	94	91	48	81	78	19	114	136	101	88	15	66
	Hemileuca sp. NPV	HespNPV	124	66	84	135	114	78	87	37	51	31	70	86	10	41	71	73	65	72	11	83	12	94	82	81	89	91	88	44	77	75	36	120	109	98	85	6	63
	Leucania separata NPV	LeseNPV	134	84	101	150	137	97	104	43	78	41	89	103	11	60	90	92	83	91	12	100	13	111	99	98	106	108	105	64	96	94	24	148	163	131	102	17	81
	Lymantria dispar MNPV	LdMNPV	157	83	97	123	137	93	100	51	64	48	86	99	20	54	87	89	82	88	19	96	18	107	95	94	102	104	101	57	92	91	27	155	119	143	98	14	80
	Lymantria xylina MNPV	LyxyMNPV	150	79	93	134	118	89	96	48	61	44	82	95	17	52	83	85	78	84	16	92	15	103	91	90	98	100	97	55	88	87	24	148	138	112	94	10	76
	Mamestra brassicae MNPV	MabrMNPV	47	105	83	29	13	88	77	131	114	135	96	78	156	127	95	93	104	94	155	84	154	71	85	86	75	73	76	123	89	91	149	43	42	59	82	6	102
	Mamestra configurata NPV-A	MacoNPV-A	54	115	93	35	14	98	87	141	124	145	106	88	167	137	105	103	114	104	166	94	165	80	95	96	85	83	86	133	99	101	160	49	48	68	92	6	112
	Mamestra configurata NPV-B	MacoNPV-B	48	114	92	30	13	97	86	140	123	144	105	87	166	136	104	102	113	103	165	93	164	79	94	95	84	82	85	132	98	100	159	44	43	67	91	6	111
	Orgyia leucostigma NPV	OrleNPV	124	67	83	132	114	78	86	45	31	52	70	85	12	41	71	73	66	72	11	82	10	93	81	80	88	90	87	38	77	75	15	126	112	102	84	6	64
	Peridroma NPV	PespNPV	36	58	78	13	11	72	84	39	53	116	65	83	135	44	65	67	59	66	134	77	133	89	75	74	86	87	85	47	71	69	129	31	30	102	79	6	61
	Perigonia lusca single NPV	PeluNPV	129	69	84	142	117	80	87	57	40	21	72	86	12	53	73	75	68	74	13	83	14	95	82	81	90	92	88	49	79	77	8	133	115	107	85	20	66
	Pseudoplusia includens SNPV	PsinSNPV	121	57	85	131	129	81	90	37	53	34	74	89	12	42	75	77	58	76	13	84	14	96	83	82	92	94	91	46	80	79	18	124	139	107	86	9	60
	Spodoptera exigua MNPV	SeMNPV	41	93	70	14	12	74	66	112	97	115	82	67	137	108	81	79	92	80	136	71	135	59	72	73	64	62	65	105	75	77	131	36	35	50	69	6	90
	Spodoptera frugiperda MNPV virus	SfMNPV	39	92	72	18	16	76	66	113	97	116	84	67	141	106	83	81	91	82	140	73	139	59	74	75	64	62	65	105	77	79	134	35	34	49	71	9	89
	Spodoptera litura MNPV	SpltNPV	109	69	86	129	115	82	89	38	59	36	74	88	11	45	75	77	68	76	12	85	13	96	84	83	91	93	90	49	81	79	21	124	135	107	87	17	66
	Spodoptera litura NPV-II	SpltNPV-II	42	97	76	16	14	80	60	118	101	121	88	71	146	111	87	85	96	86	145	77	144	63	78	79	68	66	69	110	81	83	137	37	36	53	75	7	94
	Sucra jujuba NPV	SujuNPV	125	63	79	121	110	74	82	33	49	31	66	81	18	38	67	69	62	68	19	78	20	89	77	76	84	86	83	41	73	71	15	129	113	100	80	6	60
	Trichoplusia ni SNPV	TnSNPV	119	54	82	130	128	78	87	33	49	31	70	86	11	38	71	74	55	72	12	81	13	94	80	79	89	91	88	42	77	76	17	123	141	105	83	8	57
Betabaculovirus	Adoxophyes orana GV	AdorGV	107	94	76	62	32	80	73	110	100	58	91	74	11	111	90	87	95	88	10	77	82	46	78	79	71	69	72	115	81	85	53	63	39	26	75	12	97
	Agrotis segetum GV	AgseGV	115	101	79	64	35	85	76	118	107	60	97	77	12	122	96	94	102	95	11	81	87	48	82	83	74	72	75	127	85	91	56	65	43	30	78	15	104
	Clostera anastomosis GV isolate Henan	ClasGV-A	110	97	78	63	30	83	75	112	102	58	93	76	14	115	92	90	98	91	13	79	85	46	80	81	73	71	74	119	84	88	52	64	24	34	77	15	100
	Clostera anastomosis GV-B	ClasGV-B	111	97	76	59	29	80	73	115	103	54	91	74	12	117	90	87	98	88	11	77	82	43	78	79	71	69	72	120	81	85	49	60	37	26	75	13	100
	Cnaphalocrocis medinalis GV	CnmeGV	94	107	72	54	21	76	69	109	100	50	90	70	12	112	89	87	106	88	11	73	78	32	74	75	67	65	68	115	73	76	27	55	48	42	71	13	103
	Choristoneura occidentalis GV	ChocGV	104	90	71	55	29	75	68	107	96	50	86	69	13	109	85	82	91	83	12	72	77	40	73	74	66	64	67	113	76	80	46	56	35	26	70	14	93
	Clostera anachoreta GV	ClanGV	109	95	75	60	29	77	72	111	101	55	91	73	14	115	90	88	96	89	13	76	82	44	77	78	70	68	71	119	81	121	49	61	23	33	74	15	98
	Cydia pomonella GV	CpGV	125	111	90	74	41	95	87	131	117	68	106	88	15	134	105	103	112	104	14	91	97	55	92	93	85	83	86	138	96	101	60	75	48	35	89	18	114
	Cryptophlebia leucotreta GV	CrleGV	115	101	81	66	38	86	78	119	107	61	97	79	14	121	96	94	102	95	13	82	88	53	83	84	76	74	77	125	87	92	58	67	45	34	80	17	104
	Diatraea saccharalis GV	DisaGV	113	97	82	62	36	86	77	119	104	57	93	78	10	120	92	22	98	21	9	83	88	49	84	85	75	72	76	124	87	24	53	63	42	30	81	12	12
	Epinotia aporema GV	EpapGV	119	106	85	68	41	91	82	122	112	63	101	83	28	125	100	98	107	99	29	86	93	53	87	88	80	78	81	129	92	96	59	69	47	38	84	27	109
	Erinnyis ello GV	ErelGV	119	106	83	66	34	87	80	122	112	61	99	81	14	123	98	95	107	96	13	84	89	48	85	86	78	76	79	126	88	93	55	67	42	31	82	16	109
	Helicoverpa armigera GV	HearGV	146	134	97	80	33	112	94	149	140	74	126	95	12	169	125	123	135	124	11	98	114	48	99	100	92	90	93	173	113	121	72	82	42	30	96	14	137
	Phthorimaea operculella GV	PhopGV	114	103	82	66	37	87	79	121	109	61	99	80	13	122	98	96	104	97	12	83	89	50	84	85	77	75	78	126	88	94	55	67	44	31	81	16	106
	Plutella xylostella GV	PlxyGV	106	93	72	55	32	78	69	109	99	51	89	70	14	112	88	86	94	87	13	74	80	43	75	76	66	63	67	115	79	84	49	7	37	29	71	16	96
	Pieris rapae GV	PrGV	107	93	75	60	33	77	72	110	99	56	90	73	15	113	89	87	94	88	14	76	82	46	77	78	70	68	71	116	81	118	51	61	40	30	74	16	96
	Pseudaletia unipuncta GV	PsunGV	152	138	102	85	33	104	99	155	145	79	127	100	12	173	126	124	139	125	11	103	116	51	104	105	97	95	98	177	115	180	77	87	43	30	101	14	141
	Spodoptera frugiperda GV isolateVG008	SpfrGV	121	109	83	67	30	91	80	124	115	63	105	81	12	135	104	102	110	103	11	85	93	42	86	87	78	76	79	139	92	100	61	69	37	27	82	14	112
	Spodoptera litura GV	SpliGV	117	101	80	62	32	82	76	121	107	58	97	77	11	127	96	94	102	95	10	81	88	46	82	83	75	73	72	130	87	133	56	64	39	27	79	13	104
	Xestia c-nigrum GV	XcGV	145	132	98	82	35	110	95	148	139	78	123	96	13	171	122	120	133	121	12	99	112	53	100	101	93	91	94	175	111	118	77	84	45	32	97	15	135
Gammabaculovirus	Neodiprion abietis NPV	NeabNPV	36	12	61	68	57	62	58	83	39	49	45	59	63	82	46	48	13	47	65	10	66	71	9	8	32	34	31	88	92	87	50	79	55	69	60	16	40
	Neodiprion lecontei NPV	NeleNPV	33	20	28	65	54	59	55	78	37	46	42	56	60	77	43	45	21	44	62	18	63	67	17	16	29	31	28	83	88	82	47	76	52	66	557	23	38
	Neodiprion sertifer NPV	NeseNPV	31	28	61	68	57	62	58	81	40	49	45	59	63	80	46	48	29	47	65	26	66	70	25	24	35	33	36	85	89	84	50	79	55	69	60	38	41
Deltabaculovirus	Culex nigripalpus NPV	CuniNPV	54	91	89	45	25	96	88	26	59	73	18	87	30	28	34	106	92	33	31	15	32	69	13	14	22	55	23	8	24	35	74	29	38	46	90	102	58

## Sheet: Table S4
Table S4. Sequencing library statistics
Library	PE (#)	R1	R2	SE (#)	SE (Bases)	Total bases
		(Bases)	(Bases)
T. aeacus (raw)	1297203	140170041	139923889	0	0	280093930
T. aeacus (quality)	886564	85386426	83986807	85719	8948351	178321584

## Sheet: Table S5
Table S5. Primer sets for validating the genome assembly and gap filling
Primer name*	Start	End	Sequence (5' to 3')	Estimated PCR product size (bp)¶
TA_700_1500_F	700	1500	TGCCGGATTTAGTAATGAGCAC	800
TA_700_1500_R			TATGCGCAAACAACCCAACT
TA_2550_3550_F	2550	3550	TGTATAAACCACCAAACTGCCA	1000
TA_2550_3550_R			CGATGGTTGGACGGTATGAA
I3QCReads. 2750_3450_F	2750	3450	CGTAGTTATAATCGCTGAGGTAAT	700
I3QCReads. 2750_3450_R			CTTATTTATTTGCGAGATGGTTATT
TA_2750_3600_F	2750	3600	CAAATGATTCACAGTTAATTTGC	850
TA_2750_3600_R			AGCAACTATA TATTGATAGA CATTTC
TA_4200_4900_F	4200	4900	GGTGGTGGAGCTGATGATAAA	700
TA_4200_4900_R			ATCGGCACGGTAAACGATAG
TA_7000_7900_F	7000	7900	GCTCTATGCACGACATACCG	900
TA_7000_7900_R			CGACACCAAACTTAACATGCTG
TA_7000_8400_F	7000	8400	CACATCGTGCACCTCATTGT	1400
TA_7000_8400_R			AATGCGCTTTGAAGACGACA
TA_7000_9000_F	7000	9000	CACATCGTGCACCTCATTGT	2000
TA_7000_9000_R			TGGGACTCATTCAAATGCAA
TA_7030_7830_F	7030	7830	CGACATACCGTTTACGTACGATT	800
TA_7030_7830_R			ATGGCACGGTGACGTTTC
TA_7300_8300_F	7300	8300	TGATACGACTCGCCATACACA	1000
TA_7300_8300_R			AATGCGCTTTGAAGACGACA
TA_7600_8800_F	7600	8800	GTCGTCATTGTAAATTAAATTCTC	1200
TA_7600_8800_R			TTTCGTATAAATAATATATAAAGTTTG
TA_7800_8800_F	7800	8800	CACATCGTGCACCTCATTGT	1000
TA_7800_8800_R			AATGCGCTTTGAAGACGACA
I3QCReads. 8000_8800_F	8000	8800	TGGCAGCCTAAACCATGAAG	800
I3QCReads. 8000_8800_R			CGTGTAATTGACGTGGATTGT
TA_9000_9500_F	9000	9500	CAATTGTGCAGAGGTATCAAAA	500
TA_9000_9500_R			CCGCAATAAGTTTTGGTTGAA
TA_12800_13650_F	12800	13650	AATGCCGTTCTCCTTTTGCC	850
TA_12800_13650_R			CCGCTTTGGGTTGTCGTAAA
I3QCReads.13000_13600_F	13000	13600	GCTGACCGTAAGGTGAAGGA	600
I3QCReads.13000_13600_R			CAAGGAACAAAACGAAACCA
TA_13000_13600_F	13000	13600	GAGGCTAATGTTTATAACAAATGG	600
TA_13000_13600_R			CTTGACCACCGACACGTTTA
TA_14300_15300_F	14300	15300	TCTTTAGCCACAATTTTATCGC	1000
TA_14300_15300_R			AGCGTGCCCAAGAAAGTTTT
TA_14473_15324_F	14473	15324	CGGCACATGATGCATTTTT	851
TA_14473_15324_R			TTGCCATTACTTAGTTGTTGAATTG
I3QCReads. 14600_15200_F	14600	15200	GTAAAAGTTTATTGCTAAATGGA	600
I3QCReads. 14600_15200_R			GAACTGTCGCCCATCAAATC
TA_14600_15200_F	14600	15200	GCTAACAGCGACGGGATAAC	600
TA_14600_15200_R			CACCGCCCATGTGTTTTAG
TA_16800_17400_F	16800	17400	GAATATGACGACAGCGGTGA	600
TA_16800_17400_R			AAATGGCGGTGGATTTTAAC
TA_19500_19800_F	19500	19800	AAACCTGTGTTGTACCCAATGA	300
TA_19500_19800_R			TGGATGAAAAACAGCAAGTGA
TA_23100_23800_F	23100	23800	TGTGCGTATTTTTGCTGCAC	700
TA_23100_23800_R			CGGTTGATTCGCTGATTCTT
TA_24000_24700_F	24000	24700	ATCCGTTGAGCAAAACAACC	700
TA_24000_24700_R			AATCGTGTGCAAAAGATGACA
TA_24064_25162_F	24064	25162	ATCCGTTGAGCAAAACAACC	1098
TA_24064_25162_R			AGCGTGTACTCCATCGCTTT
TA_24500_25400_F	24500	25400	AACGCACGATTAAGGGATGA	900
TA_24500_25400_R			CTTGCTGGCACTTGTAGCTCT
TA_25000_25800_F	25000	25800	TGTCAACTTGCGATCGTACAC	800
TA_25000_25800_R			CGCATATTGACAAGGAACGA
TA_31200_31900_F	31200	31900	GCCACAATGATGAAACGAAC	700
TA_31200_31900_R			CCATTGTGGAGACGGCTATT
TA_31300_31700_F	31300	31700	TCCAGAGCCACGATTGTGTA	400
TA_31300_31700_R			TTGGCACACTTGTTGGAGAA
TA_37800_38100_F	37800	38100	GGAAGAATGTGATATTCAAAAGACTG	300
TA_37800_38100_R			CGGCGAAGAAATCGACACTA
TA_46000_46300_F	46000	46300	ATGAAACATCCCGTTTACGC	300
TA_46000_46300_R			CAATTAGGCGAGCTTTTTCG
TA_47350_47650_F	47350	47650	TCTGGCAAGAATCACAACCA	300
TA_47350_47650_R			CAAAATATCGAATATCTCAAAGC
TA_48900_49300_F	48900	49300	CGATGACGAAATATCCAAACG	400
TA_48900_49300_R			AGACGACGAATGCAGATACG
TA_57800_60200_F	57800	60200	AACGCGCAGACCTAGATGTT	2400
TA_57800_60200_R			CTGCATAATTTTTGCGTTGC
TA_58000_59600_F	58000	59600	CTGCCAATTCCGAACGCTAT	1600
TA_58000_59600_R			ACCGTCTGTGGAAAGTATCAAA
TA_58200_58900_F	58200	58900	CATTTAGGAGTTTTAGAAGCTCTCG	700
TA_58200_58900_R			GCCTTTTACAAGTTTTACTTTGCAG
TA_58200_59630_F	58200	59630	GATTTGATCATGTGCGAGACG	1430
TA_58200_59630_R			ACATGTTTGCCATCGTTCTG
TA_58500_60200_F	58500	60200	CAAGTTTGTTAACCATTTCGA	1700
TA_58500_60200_R			ATTCCATAACAATATCCTTAAAATT
I3QCReads. 59000_59900_F	59000	59900	AAACTTGTTGAAAATATAACGTGTGT	900
I3QCReads. 59000_59900_R			TTCAAACTGTTTTTCCAACTCG
TA_66900_67700_F	66900	67700	CAACTATTCCGCCCGTGTTT	800
TA_66900_67700_R			ACGCGTAAATCATGATCCGG
TA_67500_68500_F	67500	68500	TGACTAATAATTGATCGTGCGTTA	1000
TA_67500_68500_R			CTCAGGATGAAACCCGCTTA
TA_67800_68800_F	67800	68800	TTCTTAAAGGCCTCATAAACAATTT	1000
TA_67800_68800_R			CACAAATTCTACTATCACCACAAATG
TA_67900_68800_F	67900	68800	TTTTTGATTATGCGTTACAAGTAGA	900
TA_67900_68800_R			CAAATTCTACTATCACCACAAATGTT
TA_68500_72000_F	68500	72000	TGTCATGCGGAAAATGATGT	3500
TA_68500_72000_R			TTCTTCAATTTCTTTGGTTTTAGAAT
TA_69356_70955_F	69356	70955	TGACATCATCCCTTGATTGTG	1599
TA_69356_70955_R			GCGTAATTTGTGAACAGCCC
TA_69400_71900_F	69400	71900	GTCTCGAGTGGGCTGTTCAC	2500
TA_69400_71900_R			GTGATGCCAATTACCCCATC
TA_69700_73400_1_F	69700	73400	CATCATCCCTTGATCATGC	3700
TA_69700_73400_1_R			GCAATTGTTTTTCTTCAACG
TA_69700_73400_2_F	69700	73400	GTTTGTTTGACATTAAAGGTTATC	3700
TA_69700_73400_2_R			AAATCATATAAATTGTTTATGAGGC
TA_69700_73400_3_F	69700	73400	TGCTTGTTTGATGCGAGACAT	3700
TA_69700_73400_3_R			CCAATGCGAGTTCCCAGCAAC
TA_70800_72800_F	70800	72800	TAAGCGGGTTTCATCCTGAG	2000
TA_70800_72800_R			GGACGCGATAGAGATCATCC
TA_71400_73300_1_F	71400	73300	GCGTTTATAATTGCGTTCAAG	1900
TA_71400_73300_1_R			GCAGCTTGTTATAAATGGCG
TA_71400_73300_2_F	71400	73300	GTCAAACCCGACACCATAATAT	1900
TA_71400_73300_2_R			CGATAGATTTCCATTAAATCGC
TA_71400_73300_3_F	71400	73300	TGCCTATCAACACCAACAATTG	1900
TA_71400_73300_3_R			AGCGTTGTGTAACGAATATTTAGAC
I3QCReads. 71600_73100_F	71600	73100	GATCTCTATCGCGTCCAAAC	1500
I3QCReads. 71600_73100_R			TTGGAAGTTTCTTTGGAAAC
NC001623.71613_73086.1_F	71613	73086	GCGTTTATAATTGCGTTCAAGA	1473
NC001623.71613_73086.1_R			AGAAACACGTTCACCAACGA
NC001623.71613_73086.2_F	71613	73086	AAGTTTGCACCAGTTCGTTG	1473
NC001623.71613_73086.2_R			GCGAAGATGCTCATCACAAA
TA_72300_72900_F	72300	72900	GTTACAATTCCACGGCACAG	600
TA_72300_72900_R			CAACAGTCTTTGTTTGATTTTTACA
I3QCReads. 77400_77800_F	77400	77800	GAGGTGTAGGTGTGGGAGGA	400
I3QCReads. 77400_77800_R			TGGCCTACGTTAGCATGACTT
TA_84000_84600_F	84000	84600	GGACGATGTCGTTAATCGTG	600
TA_84000_84600_R			TATGGCGTCATAATCGCTTT
TA_84100_84700_F	84100	84700	TCAGAACATTGAGGGTTACGA	600
TA_84100_84700_R			AGCATCAGCATCGCTATTCA
TA_86000_86600_F	86000	86600	AAAATTTTCATCATGTCTGATTTGTC	600
TA_86000_86600_R			CGGACGGCAATTTTATGAAT
TA_87000_87800_F	87000	87800	ACGGCAAAATGTTTGCTACC	800
TA_87000_87800_R			TTTGACCAGATGGTGTCGTC
TA_88000_88800_F	88000	88800	ATGGTGGACGTTTCCAGATT	800
TA_88000_88800_R			CGTGCCTGACACTTTATTGAA
TA_89300_91000_F	89300	91000	AGGGTACAAACTCCGCGTTAA	1700
TA_89300_91000_R			TCCACAAAATTGTTGGAAGTCA
TA_89300_92000_F	89300	92000	AGGGTACAAACTCCGCGTTA	2700
TA_89300_92000_R			TCATCCAAGCTCACAAATCG
TA_90500_90900_F	90500	90900	GGTCATGCGGGATAAAATTG	400
TA_90500_90900_R			CGCCGTAGACAAATCAGACA
TA_90700_92200_F	90700	92200	GACAATAAAACCGTCATTGAACC	1500
TA_90700_92200_R			TGTAAAACATAATCGAGAGATGATG
TA_91200_92800_1_F	91200	92800	TACGTAATTTTATTTTGGTTGC	1600
TA_91200_92800_1_R			AAAGGATTGTTGCAGCTCA
TA_91200_92800_2_F	91200	92800	ATCGTTGCCCGATTCATCT	1600
TA_91200_92800_2_R			GTAAAAAATATTACACGTTGTTTCA
TA_91200_92800_3_F	91200	92800	TACTCGCCGCGTTGCATAA	1600
TA_91200_92800_3_R			TCATGCCAAGGGATACGCG
I3QCReads. 91400_92600_F	91400	92600	TGACATCATCTCTCGATTATGTTTT	1200
I3QCReads. 91400_92600_R			AAAACATAATCGAGAGATGATGTCA
TA_92300_93200_F	92300	93200	CGCATTATTCACAATTGTTTTTG	900
TA_92300_93200_R			GCAATACGGAGTTTCGGTGT
TA_92800_96000_F	92800	96000	GCACCAACGGGTTCCAGTACACTA	3200
TA_92800_96000_R			ACGGTCGTATGCAAACACAA
TA_93400_94200_F	93400	94200	GATTGCGATCTGTGCCGC	800
TA_93400_94200_R			CGCTCGCTTTGTCTAACCAT
TA_93400_96000_F	93400	96000	TTCTTTGCACATCAGCTTGC	2600
TA_93400_96000_R			ACGGTCGTATGCAAACACAA
TA_94700_96000_F	94700	96000	TACCATCGTGAAGCGTTGTC	1300
TA_94700_96000_R			AATATCAAATGTGCGTATTGTCA
I3QCReads. 95350_96400_F	95350	96400	TCAAAGGCAATGTCACTGGT	1050
I3QCReads. 95350_96400_R			AATATCAAATGTGCGTATTGTCA
TA_95350_96400_F	95350	96400	GAATTGCGAGACCGTCAAC	1050
TA_95350_96400_R			ACTTTTGTAAACATAATTGCATACG
TA_99100_99400_F	99100	99400	CTGCAAAACACTGACATGG	300
TA_99100_99400_R			TGTTGTACTAGGAATAGATGTGG
TA_105400_106200_F	105400	106200	CTCAGACAGTCGGGAATCGT	800
TA_105400_106200_R			TGGTTTGTTTGTCCACCTGA
TA_105408_106183_F	105408	106183	CTCAGACAGTCGGGAATCGT	775
TA_105408_106183_R			TCGAATAATCGTCTGGGACA
TA_105900_106250_F	105900	106250	CGGTGGCCTCGTAATTTATT	350
TA_105900_106250_R			AGCTGTTTACAACGACGTACAC
TA_107150_107450_F	107150	107450	TGAGTTCAAGTTTCGCCTGA	300
TA_107150_107450_R			TCGTTCATGTTTGGTCATGTAGT
TA_107500_108500_F	107500	108500	TGGCGCAAATCCGAAAAGTA	1000
TA_107500_108500_R			GGTACTGGCTTAGCGTTTCG
TA_111000_114000_F	111000	114000	GAAACGACGCTAAAACACTCG	3000
TA_111000_114000_R			TGGTTTGTTTGTCCACCTGA
TA_112227_113174_F	112227	113174	CACCACTTTAGAAACGACGCT	947
TA_112227_113174_R			CGCTCCGCTCGTGTATAAAA
TA_112800_113066_F	112800	113066	GCCCACCAAACACGATCATT	266
TA_112800_113066_R			TGAACAGACCTTTGCAAGCC
I3QCReads. 112853_113600_F	112853	113600	TTGCTGCGGATCTCAAAACT	747
I3QCReads. 112853_113600_R			TGACGAACATGTTTTGAACAGA
TA_112918_115000_F	112918	115000	CGGCTTGCAAAGGTCTGTTC	2082
TA_112918_115000_R			TCCGTCGCCATAAATATCAA
TA_113003_113740_F	113003	113740	TTGTCAATTTCTTCGGCTTG	737
TA_113003_113740_R			GGACGCTTTGCAAGATTTGA
TA_113600_115400_F	113600	115400	ATTGATATTTATGGCGACGG	1800
TA_113600_115400_R			GAAAGTAAATCATAACGAAGTTG
TA_121600_122000_F	121600	122000	TCGTTGACGTTCCCGATAAT	400
TA_121600_122000_R			TGCCGTTCTACTCGTAAGCA
TA_123000_123800_F	123000	123800	GATGTTGACCCCAACAAAAGA	800
TA_123000_123800_R			AACGTGCGGGAAACATTTTA
TA_124000..200_F	124000	200	CAGAAAAGTGTCCCGGCATGTT	1677
TA_124000..200_R			GGCCTAATCCTACCGTCGAT
TA_124044_124843_F	124044	124843	AAAAGTGTCCCGGCATGTT	799
TA_124044_124843_R			AGCCGAAGAAATTGACAAGC
TA_124344_125218_F	124344	125218	TGCCTCAAGAATTATTTGACAAGA	874
TA_124344_125218_R			TTTCTGAGCGTAAACAATTTCG
TA_124800_125540_F	124800	125540	TGCAAAGGTCTGTTCAAAACAT	740
TA_124800_125540_R			GAGCGCCTCGTTGTATTGTT
TA_124800_200_F	124800	200	TTGTCAATTTCTTCGGCTTG	800
TA_124800_200_R			CCTACCGTCGATTGGAACAA
I3QCReads. 125100_125500_F	125100	125500	CCGTCGAACATGCCTATTTA	400
I3QCReads. 125100_125500_R			GCCGTGCAATCATAGGGAT
TA_126120_400_F	126120	400	CGTTCAAGAGCCGTTTCCAA	1000
TA_126120_400_R			CACGCAGGTCACCGATTTAG
TA_127900_128200_F	127900	128200	GCTATAACGTTTGCGGAACAA	300
TA_127900_128200_R			AAAGGAGGTAGCGGTGGAAT
I3QCReads. 129700_130100_F	129700	130100	GACGTTTTCTACATGTGTGTCG	400
I3QCReads. 129700_130100_R			GCCGAGTCTCAAGCCAAAT
* A total of 103 primer sets were used in this study.
¶ The average amplicon size is ca. 1150 bp and the re-sequenced coverage is ca. 1.

## Sheet: Table S6
Table S6. Primer sets for validating the gene coding regions
No.	ORF_Start_End	ORF	Gene	Start	End	Primer name	Primer sequence (5' to 3')	Product size (bp)
1	PCNA1_35202_34580	PCNA-1	PCNA	35202	34580	PCNA1_546_F	GCTCTGTACTGATGAAAGCGG	546
						PCNA1_546_R	CGCATCCATTTCGTACTGCA	546
2	PCNA2_35636_35002	PCNA-2	PCNA	35636	35002	PCNA2_600_F	GTCCAACTTGCCGCAAAACT	600
						PCNA2_600_R	CTCGACATGTGCACGACG	600
3	VP801_80541_81607	VP80-1	VP80	80541	81607	VP801_979_F	ACATGGTGCATTCGATATAACCT	979
						VP801_979_R	CAGTATCACACAATCTTCCTGGT	979
4	VP802_81557_82812	VP80-2	VP80	81557	82812	VP802_951_F	GGCCGACACGTTAGAGGTAA	951
						VP802_951_R	TTATCCCGCATGACCAACAC	951
5	HE651_83115_82639	HE65-1	HE65	83115	82639	HE651_427_F	AGCCCGCTGGAAGGATTTAT	427
						HE651_427_R	GTCGCGCAACACAAAACATT	427
6	HE652_83466_83048	HE65-2	HE65	83466	83048	HE652_394_F	CACGGCTCATAACCGAACTC	394
						HE652_394_R	CGGGCTTTGGGGAAACATTT	394
7	AC1091_85605_84587	AC109-1	AC109	85605	84587	AC1091_979_F	AAATCGGTGCGGGCGAAA	979
						AC1091_979_R	AGCTTGGATGATGTCGACGA	979
8	AC1092_85958_85504	AC109-2	AC109	85958	85504	AC1092_427_F	ACCATTACAATTACGTGCCTGA	427
						AC1092_427_R	TGGTAAGGAGCACGCTAAAA	427
9	AC1181_89720_89168	AC118-1	AC118	89720	89168	AC1181_479_F	CATGTACGTGGTTTTGTTTGCA	479
						AC1181_479_R	GGACCGAAATCAGCTGCAAA	479
10	AC1182_90017_89227	AC118-2	AC118	90017	89227	AC1182_698_F	GCGCGTCTGTGTTGTCAAAA	698
						AC1182_698_R	CACTAGTCACAACATTCAACTGT	698
11	PIF11_89712_90187	PIF1-1	PIF1	89712	90187	PIF11_395_F	ATGAGCGCGCACATAATCG	395
						PIF11_395_R	TAAGCGTCTCGTGTTCTTGG	395
12	PIF12_89893_91603	PIF1-2	PIF1	89893	91603	PIF12_1000_F	TGAACCGCCGTCCAAAATAG	1000
						PIF12_1000_R	CGATTTCTGTTACGTCCGGG	1000
13	PIF12_89893_91603	PIF1-3	PIF1	89893	91603	PIF12_993_F	GACTCGAAGACATTTGCGTGA	993
						PIF12_993_R	TTTTCGACGCAATAGTTCCAAA	993
14	BRO1_123551_122647	BRO-1	BRO	123551	122647	BRO1_808_F	TGTTACCCCTGCCTCTAACA	808
						BRO1_808_R	TGCAACAATACAACGAGGCG	808
15	BRO1_123826_123348	BRO-2	BRO	123826	123348	BRO1_394_F	CGTTAGCGTCAGTTGTTGCA	394
						BRO1_394_R	CCTCCTCCAAAATCCATTCTTGT	394
16	BRO1_123999_122447	BRO-3	BRO	123999	122447	BRO1_930_F	TATGCGCAAACAACCCAACT	930
						BRO1_930_R	CTAAATCGGTGACCTGCGTG	930
17	BRO1_123999_122447	BRO-4	BRO	123999	122447	BRO1_995_F	CCGGCATGATTCAGCTGATT	995
						BRO1_995_R	CGTTCAAGAGCCGTTTCCAA	995
18	IE2_118842_117049	IE2-1	IE2	118842	117049	IE2_1000_F	ACGATACGCTCCCAATATACTAC	1000
						IE2_1000_R	ATGAGTGACGTTAATGGGCG	1000
19	IE2_118842_117049	IE2-2	IE2	118842	117049	IE2_997_F	CGCCTTACTCGCCGAATTAC	997
						IE2_997_R	ACGACGGGTTCAGTTGCTAT	997
